# Supplementary material for: Metabolic Profile of C-Prenyl Coumarins Using Mass Spectrometry-Based Metabolomics
Source: Molecules. 2021 Oct 29;26(21):6558. doi: 10.3390/molecules26216558 (PMC8588418; doi:10.3390/molecules26216558)
Supplement: Supplementary file 1 [file molecules-26-06558-s001.zip]

Archive with 1 entries (1 files):
- molecules-1431107-supplementary.pdf
